# Supplementary material for: Ultrasound priming gated by solid tumor hallmarks to guide CAR-T therapy
Source: Sci Adv. 2026 Jun 10;12(24):eaed0666. doi: 10.1126/sciadv.aed0666 (PMC13251842; doi:10.1126/sciadv.aed0666)
Supplement: Supplementary file 2 — Tables S1 and S2 [file sciadv.aed0666_tables_s1_and_s2.zip]

Archive with 2 entries (2 files):
- sciadv.aed0666_table_s1.xlsx
- sciadv.aed0666_table_s2.xlsx
