# Supplementary material for: Ultrasound priming gated by solid tumor hallmarks to guide CAR-T therapy
Source: Sci Adv. 2026 Jun 10;12(24):eaed0666. doi: 10.1126/sciadv.aed0666 (PMC13251842; doi:10.1126/sciadv.aed0666)
Supplement: Supplementary file 2 — Tables S1 and S2 [file sciadv.aed0666_tables_s1_and_s2.zip › sciadv.aed0666_table_s2.xlsx]

## Sheet: Fig. 1 C
HS-HO-	HS-HO+	HS+HO-	HS+HO+		T TEST
7.6	55.2	6.8	85.4		3.52431e-06	0.000218087	3.41121e-06
7.4	51.4	6.5	89.2
8.3	50.3	5.4	81.8

## Sheet: Figs. 1 E G
CD19%	HS-HO-			HS-HO+			HS+HO-			HS+HO+				#2v#4 T TEST		#4 internal T TEST		#2 Internal Test
8xSunTag	7.6	7.4	8.3	55.2	51.4	50.3	6.8	6.5	5.4	86.5	80.3	81.8		0.000213855		0.42327		0.0108282
2xSunTag	8.8	9.4	6.7	40.8	42.9	34.8	6.3	4.8	4.8	83.7	81	76.2		0.000237626		0.62453		0.0153662
1xSunTag	4.1	4.7	3	19	28.7	25.3	2.7	3.9	2.4	81.9	79.4	74.8		0.000102674		0.210262		0.00095119
CD19%	HS-HO-			HS-HO+			HS+HO-			HS+HO+
2XGal4RE	0.4	0.2	0.1	10	6.3	5.8	0.1	0.3	0.3	36.3	38	41.2		9.06883e-05		0.000594698		0.0222789
3XGal4RE	0.5	0.5	0.4	18.3	13	13.8	0.7	1	0.6	57.8	59.6	63.5		4.32508e-05		0.00233922		0.0473219
5xGal4RE	4.1	4.7	3	28.7	25.3	19	2.4	3.9	2.7	81.9	79.4	74.8		0.000102674		9.12933e-05		0.00564757

## Sheet: Fig. 1 I
Group	tCD19%(Mean)	tCD19 (AF647) MFI (Mean)	tCD19%	Mean STD		tCD19 (AF647) MFI (Individual Value)
1% HS-	24.3333	10431		24.3333	4.92172	9853	13839	7601
1% HS+	78.7	36260		78.7	3.60139	31912	49689	27179
4% HS-	11.7667	4985.67		11.7667	0.351188	5733	4614	4610
4% HS+	55.2667	17917.7		55.2667	0.70946	18758	17932	17063
10% HS-	5.76667	2704.33		5.76667	0.251661	2680	2615	2818
10% HS+	26.9	7613.67		26.9	0.818535	7893	7816	7132
21% HS-	3.93333	1960.33		3.93333	0.862168	2285	2029	1567
21% HS+	3	1735.33		3	0.793725	1988	1461	1757

## Sheet: Fig. 1 J K
MFI	7HE-tCD19			AND Gate (5R1S)				T TEST
t=12h	10260	9966	9418	42646	30137	26518		0.00899561
t=24h	6226	5799	5571	25932	31041	28307		0.000110452
t=48h	3664	3561	3445	40596	35774	32843		0.000130554
t=72h	2945	2702	2795	30397	27231	26120		4.02739e-05
Time (h)	7HE-tCD19			AND Gate (5R1S)
0	4.8	4.4	4.1	4.1	4.7	3		0.404895
12	54.1	53.8	51.5	81.9	79.4	74.8		0.000333572
24	33.4	29.8	28.1	72	75.1	72.5		2.00562e-05
48	12.7	11.8	11.3	73.4	70.3	71.4		4.61059e-07
72	10	8.5	9	61.1	57.7	58.6		1.44888e-06

## Sheet: Figs. 2 B C
100%	75%	50%	25%	10%	0%
84.3115	77.3778	72.2502	59.2773	34.1285	4.00946		T test	2.82506e-07	4.75752e-07	5.73848e-06	2.49528e-05	0.0097831
80.6561	74.7886	61.7949	55.4716	20.2382	11.2763
82.7292	78.7992	62.8061	46.7224	18.7002	13.2321
80.5827	74.839	71.6065	59.265	35.4142	1.19867
75%	50%	25%	10%	0%
80.1438	75.3436	70.3661	35.4605	29.053			T test	9.40851e-08	1.30899e-07	1.86441e-05	0.00124981
81.9485	77.0599	60.8187	46.0443	21.0436
84.4488	74.7989	62.729	43.2085	26.5591
83.0733	74.5453	58.3306	40.8935	24.9551

## Sheet: Fig. 2 D
time (h)	HS-HO+				HS+HO+				T TEST
0	0				0
24	6.44625	-3.32306	10.0189	11.724	10.9949	15.1944	20.8091	15.4662		0.0534372
48	8.26484	14.4814	16.9689	8.53625	60.935	63.8146	64.0948	61.4321		6.14454e-07
72	19.5703	34.0311	37.9094	25.0199	86.8923	83.2226	85.2663	85.9925		1.15342e-05

## Sheet: Fig. 2 E
	E:T=1:1				E:T=2:1				E:T=3:1				E:T=4:1
HS-HO-	1.90114	-4.15504	-17.6007	-0.71761	-4.72039	-12.3919	-9.42195	-8.11442	5.27832	-5.85034	5.02155	5.88801	-0.05954	1.60317	-11.0802	-1.27444
HS-HO+	8.26484	14.4814	16.9689	8.53625	27.755	28.8513	35.9071	24.3751	40.6423	42.2891	40.9007	37.2376	50.5589	50.3922	48.0235	40.7752
HS+HO-	-5.41733	-19.2103	-11.2717		-9.98998	-3.70195	1.83227	2.42004	5.8128	-11.1706	-2.32187	0.587924	5.16758	1.70727	9.4726	7.90628
HS+HO+	60.935	63.8146	64.0948	61.4321	79.8759	80.0701	79.2923	79.4829	85.6915	86.842	86.3519	86.5987	89.7144	89.8958	88.8289	90.4406

## Sheet: Fig. 2 F
day 2	7HE				5R1S					T TEST
E:T=1:1	-7.88355	-18.4386	-22.1859	-6.62887	59.4282	58.2024	60.6262	59.6355		1.4399e-06
E:T=2:1	-24.41	-24.7148	-26.1507	-16.4683	77.6913	77.6735	75.1467	75.7702		9.81006e-09
E:T=3:1	-11.9729	-16.2917	-22.8913	-7.34729	84.743	86.101	84.5034	82.9112		1.01852e-07
E:T=4:1	11.0472	2.47915	3.03213	6.83706	89.3394	88.0774	89.174	89.8482		1.36306e-08

## Sheet: Fig. 3 E
BFP MFI	HS				Non-HS					T TEST
1	1215.28	1081.04	1020.92	1133.19	1042.82	871.967	1135.35	830.938		0.135793
3	374.528	369.335	365.584	419.297	1393.08	1339.61	1258.6	1466.87		6.57159e-07
5	197.579	183.156	201.693	202.991	1669.87	1749.72	1390.06	1806.29		4.12218e-06
7	114.625	104.762	129.418	125.042	2055.99	2084.29	2038.5	1986.97		1.20718e-10

## Sheet: Fig. 4 B
	hep3b	u251	LNCaP	LentiX
WT	4781	4061	11215	2716
1	20264	4557	10121	2859
2	21670	4427	10452	2774
3	21546	4718	10516	2663
						T TEST
normalized	4.23844	1.12214	0.902452	1.05265		4.31332e-06	3.18463e-06	3.80584e-06
	4.53252	1.09013	0.931966	1.02135
	4.50659	1.16178	0.937673	0.980486

[truncated: 15 more sheets: Fig. 4 C, Fig. 4 E, Fig. 4 F, Fig. 4 I, Fig. 5 B, Fig. 5 D, Fig. 5 E, Fig. 5 I, Fig. 5 J, Fig. S1, Fig. S2, Fig. S3, Fig. S4, Fig. S6, Fig. S7]
