# Supplementary material for: Ultrasound priming gated by solid tumor hallmarks to guide CAR-T therapy
Source: Sci Adv. 2026 Jun 10;12(24):eaed0666. doi: 10.1126/sciadv.aed0666 (PMC13251842; doi:10.1126/sciadv.aed0666)
Supplement: Supplementary file 3 — Movie S1 [file sciadv.aed0666_movie_s1.zip]

Archive with 1 entries (1 files):
- sciadv.aed0666_movie_s1.avi
